# Supplementary material for: Repeated Lake-Stream Divergence in Stickleback Life History within a Central European Lake Basin
Source: PLoS One. 2012 Dec 4;7(12):e50620. doi: 10.1371/journal.pone.0050620 (PMC3514289; doi:10.1371/journal.pone.0050620)
Supplement: Table S1 — Sample site information and phenotypic data for all individuals. (TXT) [file pone.0050620.s001.txt]

Specimen_ID	Site_code	Habitat	Locality	Sex	Centroid_size	Age(cy)	Otolith_size(mm)	Fresh_weight(g)	Plate_phenotype	Eggs_in_clutch	Clutch_dry_weight(g)	Fecundity_data_only
Ga1131	CON	lake	Iznang	FEMALE	81.53	3	0.579	2.83	FULL	N.A.	N.A.	NO
Ga1132	CON	lake	Iznang	MALE	79.29	3	0.614	2.76	FULL	N.A.	N.A.	NO
Ga1133	CON	lake	Iznang	MALE	71.26	3	0.594	1.86	FULL	N.A.	N.A.	NO
Ga1134	CON	lake	Iznang	FEMALE	84.47	3	0.604	3.43	FULL	N.A.	N.A.	NO
Ga1135	CON	lake	Iznang	MALE	78.34	3	0.574	2.72	FULL	N.A.	N.A.	NO
Ga1136	CON	lake	Iznang	FEMALE	84.63	3	0.564	3.19	PARTIAL	N.A.	N.A.	NO
Ga1137	CON	lake	Iznang	MALE	81.76	3	0.574	2.7	PARTIAL	N.A.	N.A.	NO
Ga1138	CON	lake	Iznang	FEMALE	78.84	3	0.569	2.36	PARTIAL	N.A.	N.A.	NO
Ga1139	CON	lake	Iznang	MALE	69.25	2	0.530	1.7	FULL	N.A.	N.A.	NO
Ga1140	CON	lake	Iznang	MALE	69.93	3	0.559	1.85	FULL	N.A.	N.A.	NO
Ga1141	CON	lake	Iznang	FEMALE	78.25	3	0.609	2.58	FULL	N.A.	N.A.	NO
Ga1142	CON	lake	Iznang	FEMALE	75.75	3	0.569	2.2	FULL	N.A.	N.A.	NO
Ga1143	CON	lake	Iznang	FEMALE	69.33	3	0.545	1.62	FULL	N.A.	N.A.	NO
Ga1144	CON	lake	Iznang	FEMALE	66.79	2	0.500	1.44	FULL	N.A.	N.A.	NO
Ga1145	CON	lake	Iznang	FEMALE	86.58	3	0.629	3.46	PARTIAL	N.A.	N.A.	NO
Ga1146	CON	lake	Iznang	MALE	65.12	3	0.515	1.31	FULL	N.A.	N.A.	NO
Ga1147	CON	lake	Iznang	FEMALE	75.73	3	0.579	2.16	PARTIAL	N.A.	N.A.	NO
Ga1148	CON	lake	Iznang	MALE	63.68	2	0.515	2.19	FULL	N.A.	N.A.	NO
Ga1149	CON	lake	Iznang	FEMALE	74.90	3	0.574	2.44	FULL	N.A.	N.A.	NO
Ga1150	CON	lake	Iznang	MALE	61.66	2	0.520	1.15	PARTIAL	N.A.	N.A.	NO
Ga1151	CON	lake	Iznang	MALE	71.77	3	0.569	2.14	LOW	N.A.	N.A.	NO
Ga1152	CON	stream	Bohlingen	FEMALE	56.50	2	0.475	0.81	FULL	46	0.0231	NO
Ga1153	CON	stream	Bohlingen	MALE	57.32	2	0.564	1.25	LOW	N.A.	N.A.	NO
Ga1154	CON	stream	Bohlingen	MALE	60.87	3	0.564	1.46	FULL	N.A.	N.A.	NO
Ga1155	CON	stream	Bohlingen	MALE	64.28	2	0.579	1.49	LOW	N.A.	N.A.	NO
Ga1156	CON	stream	Bohlingen	MALE	64.71	2	0.550	1.36	FULL	N.A.	N.A.	NO
Ga1157	CON	stream	Bohlingen	FEMALE	62.07	2	0.530	1.21	FULL	N.A.	N.A.	NO
Ga1158	CON	stream	Bohlingen	MALE	62.58	2	0.480	1	LOW	N.A.	N.A.	NO
Ga1159	CON	stream	Bohlingen	MALE	56.42	2	0.510	1.24	FULL	N.A.	N.A.	NO
Ga1160	CON	stream	Bohlingen	MALE	59.26	2	0.475	1.07	FULL	N.A.	N.A.	NO
Ga1161	CON	stream	Bohlingen	MALE	58.29	2	0.515	1.61	FULL	N.A.	N.A.	NO
Ga1162	CON	stream	Bohlingen	MALE	64.38	3	0.584	2.21	FULL	N.A.	N.A.	NO
Ga1163	CON	stream	Bohlingen	MALE	59.10	2	0.495	1.22	LOW	N.A.	N.A.	NO
Ga1164	CON	stream	Bohlingen	MALE	59.54	2	0.480	1.19	PARTIAL	N.A.	N.A.	NO
Ga1165	CON	stream	Bohlingen	MALE	57.69	2	0.525	1.2	PARTIAL	N.A.	N.A.	NO
Ga1166	CON	stream	Bohlingen	MALE	62.36	3	0.525	1.21	PARTIAL	N.A.	N.A.	NO
Ga1167	CON	stream	Bohlingen	MALE	61.77	2	0.505	1	FULL	N.A.	N.A.	NO
Ga1168	CON	stream	Bohlingen	MALE	56.24	2	0.505	0.91	FULL	N.A.	N.A.	NO
Ga1169	CON	stream	Bohlingen	MALE	54.26	2	0.510	1.23	FULL	N.A.	N.A.	NO
Ga1170	CON	stream	Bohlingen	FEMALE	60.85	2	0.436	0.57	PARTIAL	N.A.	N.A.	NO
Ga1171	CON	stream	Bohlingen	FEMALE	51.06	2	0.480	0.6	FULL	N.A.	N.A.	NO
Ga1172	CON	stream	Bohlingen	FEMALE	50.36	2	0.465	0.42	N.A.	N.A.	N.A.	NO
Ga1173	CON	stream	Bohlingen	FEMALE	43.01	2	0.391	0.3	N.A.	N.A.	N.A.	NO
Ga1174	CON	stream	Bohlingen	FEMALE	39.62	2	0.455	0.42	N.A.	N.A.	N.A.	NO
Ga1098	COE	lake	Unteruhldingen	MALE	74.38	3	0.589	2.46	FULL	N.A.	N.A.	NO
Ga1099	COE	lake	Unteruhldingen	MALE	81.54	3	0.604	2.94	FULL	N.A.	N.A.	NO
Ga1100	COE	lake	Unteruhldingen	FEMALE	82.50	3	0.574	3.41	FULL	N.A.	N.A.	NO
Ga1101	COE	lake	Unteruhldingen	FEMALE	90.41	3	0.629	4.53	FULL	274	0.13895	NO
Ga1102	COE	lake	Unteruhldingen	MALE	74.35	3	0.520	2.57	FULL	N.A.	N.A.	NO
Ga1103	COE	lake	Unteruhldingen	MALE	76.17	3	0.594	3.3	FULL	N.A.	N.A.	NO
Ga1104	COE	lake	Unteruhldingen	FEMALE	84.88	3	0.619	4.23	FULL	311	0.1494	NO
Ga1105	COE	lake	Unteruhldingen	FEMALE	89.41	3	0.584	4.13	FULL	174	0.0903	NO
Ga1106	COE	lake	Unteruhldingen	FEMALE	88.97	3	0.594	4.18	FULL	303	0.14075	NO
Ga1107	COE	lake	Unteruhldingen	FEMALE	93.41	3	0.609	4.12	FULL	N.A.	N.A.	NO
Ga1108	COE	lake	Unteruhldingen	FEMALE	88.43	3	0.649	4.26	LOW	N.A.	N.A.	NO
Ga1109	COE	lake	Unteruhldingen	MALE	77.52	3	0.624	2.69	FULL	N.A.	N.A.	NO
Ga1110	COE	lake	Unteruhldingen	FEMALE	94.24	3	0.609	5.57	PARTIAL	N.A.	N.A.	NO
Ga1111	COE	lake	Unteruhldingen	MALE	82.44	3	0.653	3.02	PARTIAL	N.A.	N.A.	NO
Ga1112	COE	lake	Unteruhldingen	FEMALE	88.81	3	0.634	4.3	PARTIAL	N.A.	N.A.	NO
Ga1113	COE	lake	Unteruhldingen	MALE	80.24	3	0.594	3.08	FULL	N.A.	N.A.	NO
Ga1114	COE	lake	Unteruhldingen	MALE	72.99	2	0.554	2.29	PARTIAL	N.A.	N.A.	NO
Ga1115	COE	lake	Unteruhldingen	MALE	75.81	3	0.584	2.71	FULL	N.A.	N.A.	NO
Ga1116	COE	lake	Unteruhldingen	FEMALE	66.06	2	0.495	1.56	FULL	N.A.	N.A.	NO
Ga1117	COE	lake	Unteruhldingen	FEMALE	95.55	3	0.574	5.11	FULL	N.A.	N.A.	NO
Ga1118	COE	lake	Unteruhldingen	FEMALE	87.74	3	0.545	4.22	FULL	N.A.	N.A.	NO
Ga1119	COE	lake	Unteruhldingen	MALE	84.82	3	0.569	3.19	FULL	N.A.	N.A.	NO
Ga1120	COE	lake	Unteruhldingen	MALE	84.01	3	0.658	3.77	FULL	N.A.	N.A.	NO
Ga1121	COE	lake	Unteruhldingen	MALE	70.24	3	0.550	2.03	FULL	N.A.	N.A.	NO
Ga1122	COE	lake	Unteruhldingen	FEMALE	87.8	N.A.	N.A.	3.34	FULL	352	0.18475	YES
Ga1445	COE	lake	Unteruhldingen	FEMALE	91.2	N.A.	N.A.	N.A.	N.A.	373	0.21215	YES
Ga1446	COE	lake	Unteruhldingen	FEMALE	96.8	N.A.	N.A.	N.A.	N.A.	328	0.19175	YES
Ga1447	COE	lake	Unteruhldingen	FEMALE	84.9	N.A.	N.A.	N.A.	N.A.	450	0.191	YES
Ga1448	COE	lake	Unteruhldingen	FEMALE	84.6	N.A.	N.A.	N.A.	N.A.	341	0.1712	YES
Ga1449	COE	lake	Unteruhldingen	FEMALE	87.7	N.A.	N.A.	N.A.	N.A.	281	0.16915	YES
Ga1450	COE	lake	Unteruhldingen	FEMALE	72.4	N.A.	N.A.	N.A.	N.A.	179	0.0987	YES
juvenile1	COE	lake	Unteruhldingen	MALE	48.62	2	0.438	N.A.	N.A.	N.A.	N.A.	NO
juvenile2	COE	lake	Unteruhldingen	MALE	47.42	2	0.428	N.A.	N.A.	N.A.	N.A.	NO
juvenile3	COE	lake	Unteruhldingen	FEMALE	43.10	2	0.446	N.A.	N.A.	N.A.	N.A.	NO
Ga1073	COE	stream	Grasbeuren	MALE	66.36	3	0.554	2	PARTIAL	N.A.	N.A.	NO
Ga1074	COE	stream	Grasbeuren	MALE	70.04	3	0.554	2.21	PARTIAL	N.A.	N.A.	NO
Ga1075	COE	stream	Grasbeuren	MALE	58.70	2	0.550	1.36	LOW	N.A.	N.A.	NO
Ga1076	COE	stream	Grasbeuren	MALE	69.63	2	0.485	1.91	PARTIAL	N.A.	N.A.	NO
Ga1077	COE	stream	Grasbeuren	MALE	73.82	2	0.569	2.56	LOW	N.A.	N.A.	NO
Ga1078	COE	stream	Grasbeuren	MALE	66.54	2	0.530	1.72	FULL	N.A.	N.A.	NO
Ga1079	COE	stream	Grasbeuren	MALE	65.53	2	0.505	1.73	FULL	N.A.	N.A.	NO
Ga1080	COE	stream	Grasbeuren	FEMALE	78.05	3	0.569	2.93	LOW	N.A.	N.A.	NO
Ga1081	COE	stream	Grasbeuren	FEMALE	71.80	2	0.525	2.27	LOW	N.A.	N.A.	NO
Ga1082	COE	stream	Grasbeuren	MALE	66.80	2	0.455	1.76	LOW	N.A.	N.A.	NO
Ga1083	COE	stream	Grasbeuren	FEMALE	63.78	3	0.564	1.74	PARTIAL	N.A.	N.A.	NO
Ga1084	COE	stream	Grasbeuren	MALE	73.67	2	0.505	2.42	LOW	N.A.	N.A.	NO
Ga1085	COE	stream	Grasbeuren	FEMALE	63.84	2	0.500	1.39	PARTIAL	N.A.	N.A.	NO
Ga1451	COE	stream	Grasbeuren	FEMALE	75.9	N.A.	N.A.	N.A.	N.A.	108	0.0627	YES
Ga1086	COE	stream	Mühlhofen	MALE	72.52	3	0.559	2.37	LOW	N.A.	N.A.	NO
Ga1087	COE	stream	Mühlhofen	FEMALE	64.73	3	0.535	1.43	LOW	N.A.	N.A.	NO
Ga1088	COE	stream	Mühlhofen	FEMALE	70.38	2	0.520	2.1	FULL	N.A.	N.A.	NO
Ga1089	COE	stream	Mühlhofen	MALE	68.34	2	0.500	2.21	LOW	N.A.	N.A.	NO
Ga1090	COE	stream	Mühlhofen	MALE	65.87	2	0.547	1.7	LOW	N.A.	N.A.	NO
Ga1091	COE	stream	Mühlhofen	FEMALE	63.16	2	0.505	1.42	LOW	N.A.	N.A.	NO
Ga1092	COE	stream	Mühlhofen	FEMALE	82.40	2	0.515	3.08	FULL	N.A.	N.A.	NO
Ga1093	COE	stream	Mühlhofen	FEMALE	80.99	2	0.535	2.93	LOW	N.A.	N.A.	NO
Ga1094	COE	stream	Mühlhofen	MALE	61.94	2	0.505	1.36	FULL	N.A.	N.A.	NO
Ga1095	COE	stream	Mühlhofen	MALE	62.66	2	0.510	1.53	FULL	N.A.	N.A.	NO
Ga1096	COE	stream	Mühlhofen	MALE	63.31	3	0.520	1.45	LOW	N.A.	N.A.	NO
Ga1097	COE	stream	Mühlhofen	MALE	63.19	2	0.510	1.57	PARTIAL	N.A.	N.A.	NO
Ga0001	COS	lake	Fussach	FEMALE	86.07	3	0.614	N.A.	PARTIAL	N.A.	N.A.	NO
Ga0002	COS	lake	Fussach	FEMALE	94.35	4	0.624	N.A.	PARTIAL	N.A.	N.A.	NO
Ga0004	COS	lake	Fussach	MALE	74.84	3	0.624	N.A.	FULL	N.A.	N.A.	NO
Ga0018	COS	lake	Fussach	MALE	83.20	3	0.644	N.A.	FULL	N.A.	N.A.	NO
Ga0047	COS	lake	Fussach	FEMALE	86.62	3	0.446	N.A.	FULL	N.A.	N.A.	NO
Ga0049	COS	lake	Fussach	FEMALE	87.14	3	0.634	N.A.	FULL	N.A.	N.A.	NO
Ga0050	COS	lake	Fussach	FEMALE	92.92	3	0.609	N.A.	PARTIAL	N.A.	N.A.	NO
Ga0051	COS	lake	Fussach	FEMALE	90.33	3	0.639	N.A.	FULL	N.A.	N.A.	NO
Ga0052	COS	lake	Fussach	FEMALE	85.89	4	0.649	N.A.	FULL	N.A.	N.A.	NO
Ga0054	COS	lake	Fussach	FEMALE	87.07	3	0.579	N.A.	FULL	N.A.	N.A.	NO
Ga0055	COS	lake	Fussach	FEMALE	82.77	3	0.594	N.A.	FULL	N.A.	N.A.	NO
Ga0056	COS	lake	Fussach	FEMALE	88.84	3	0.604	N.A.	FULL	N.A.	N.A.	NO
Ga0057	COS	lake	Fussach	FEMALE	73.92	2	0.559	N.A.	FULL	N.A.	N.A.	NO
Ga0060	COS	lake	Fussach	FEMALE	96.33	4	0.545	N.A.	PARTIAL	N.A.	N.A.	NO
Ga0061	COS	lake	Fussach	FEMALE	90.29	3	0.604	N.A.	FULL	N.A.	N.A.	NO
Ga0116	COS	lake	Fussach	FEMALE	87.04	3	0.579	N.A.	FULL	N.A.	N.A.	NO
Ga0117	COS	lake	Fussach	FEMALE	78.85	2	0.554	N.A.	FULL	N.A.	N.A.	NO
Ga0118	COS	lake	Fussach	FEMALE	79.73	3	0.644	N.A.	FULL	N.A.	N.A.	NO
Ga0124	COS	lake	Fussach	FEMALE	89.51	3	0.639	N.A.	FULL	N.A.	N.A.	NO
Ga0125	COS	lake	Fussach	FEMALE	89.43	4	0.589	N.A.	FULL	N.A.	N.A.	NO
Ga0126	COS	lake	Fussach	FEMALE	90.72	4	0.634	N.A.	FULL	N.A.	N.A.	NO
Ga0127	COS	lake	Fussach	MALE	66.27	3	0.564	N.A.	FULL	N.A.	N.A.	NO
Ga0148	COS	lake	Fussach	FEMALE	87.09	4	0.629	N.A.	PARTIAL	N.A.	N.A.	NO
Ga0022	COS1	stream	Hohenems	MALE	58.52	3	0.485	N.A.	FULL	N.A.	N.A.	NO
Ga0023	COS1	stream	Hohenems	MALE	59.95	N.A.	N.A.	N.A.	FULL	N.A.	N.A.	NO
Ga0024	COS1	stream	Hohenems	MALE	54.03	2	0.495	N.A.	FULL	N.A.	N.A.	NO
Ga0025	COS1	stream	Hohenems	FEMALE	53.82	2	0.535	N.A.	FULL	N.A.	N.A.	NO
Ga0026	COS1	stream	Hohenems	FEMALE	54.66	2	0.515	N.A.	LOW	N.A.	N.A.	NO
Ga0027	COS1	stream	Hohenems	MALE	53.38	2	0.475	N.A.	PARTIAL	N.A.	N.A.	NO
Ga0028	COS1	stream	Hohenems	FEMALE	54.43	2	0.495	N.A.	LOW	N.A.	N.A.	NO
Ga0029	COS1	stream	Hohenems	FEMALE	55.91	2	0.525	N.A.	FULL	N.A.	N.A.	NO
Ga0031	COS1	stream	Hohenems	FEMALE	51.02	2	0.515	N.A.	FULL	N.A.	N.A.	NO
Ga0032	COS1	stream	Hohenems	FEMALE	53.55	3	0.455	N.A.	PARTIAL	N.A.	N.A.	NO
Ga0033	COS1	stream	Hohenems	MALE	54.73	2	0.465	N.A.	FULL	N.A.	N.A.	NO
Ga0034	COS1	stream	Hohenems	FEMALE	58.11	2	0.500	N.A.	FULL	N.A.	N.A.	NO
Ga0035	COS1	stream	Hohenems	FEMALE	57.53	2	0.485	N.A.	FULL	N.A.	N.A.	NO
Ga0036	COS1	stream	Hohenems	FEMALE	77.02	2	0.574	N.A.	FULL	N.A.	N.A.	NO
Ga0037	COS1	stream	Hohenems	FEMALE	68.03	2	0.545	N.A.	FULL	N.A.	N.A.	NO
Ga0038	COS1	stream	Hohenems	FEMALE	70.49	3	0.545	N.A.	FULL	N.A.	N.A.	NO
Ga0039	COS1	stream	Hohenems	FEMALE	64.36	2	0.564	N.A.	FULL	N.A.	N.A.	NO
Ga0040	COS1	stream	Hohenems	MALE	68.08	2	0.535	N.A.	FULL	N.A.	N.A.	NO
Ga0041	COS1	stream	Hohenems	MALE	64.41	3	0.535	N.A.	FULL	N.A.	N.A.	NO
Ga0042	COS1	stream	Hohenems	MALE	66.43	2	0.515	N.A.	FULL	N.A.	N.A.	NO
Ga0043	COS1	stream	Hohenems	MALE	61.46	2	0.515	N.A.	FULL	N.A.	N.A.	NO
Ga0045	COS1	stream	Hohenems	FEMALE	63.50	2	0.574	N.A.	FULL	N.A.	N.A.	NO
Ga0046	COS1	stream	Hohenems	FEMALE	64.40	2	0.535	N.A.	LOW	N.A.	N.A.	NO
Ga0058	COS1	stream	Hohenems	MALE	59.47	3	0.515	N.A.	FULL	N.A.	N.A.	NO
Ga0059	COS1	stream	Hohenems	MALE	57.84	2	0.554	N.A.	FULL	N.A.	N.A.	NO
Ga0006	COS2	stream	Rankweil	FEMALE	62.89	2	0.535	N.A.	FULL	N.A.	N.A.	NO
Ga0007	COS2	stream	Rankweil	FEMALE	57.51	2	0.515	N.A.	FULL	N.A.	N.A.	NO
Ga0009	COS2	stream	Rankweil	FEMALE	72.20	2	0.574	N.A.	FULL	N.A.	N.A.	NO
Ga0010	COS2	stream	Rankweil	FEMALE	68.30	3	0.559	N.A.	FULL	N.A.	N.A.	NO
Ga0011	COS2	stream	Rankweil	FEMALE	68.65	2	0.545	N.A.	FULL	N.A.	N.A.	NO
Ga0012	COS2	stream	Rankweil	MALE	58.08	2	0.525	N.A.	FULL	N.A.	N.A.	NO
Ga0013	COS2	stream	Rankweil	MALE	59.72	2	0.584	N.A.	FULL	N.A.	N.A.	NO
Ga0014	COS2	stream	Rankweil	MALE	55.53	2	0.554	N.A.	FULL	N.A.	N.A.	NO
Ga0015	COS2	stream	Rankweil	FEMALE	59.47	3	0.475	N.A.	FULL	N.A.	N.A.	NO
Ga0016	COS2	stream	Rankweil	FEMALE	59.79	2	0.520	N.A.	FULL	N.A.	N.A.	NO
Ga0019	COS2	stream	Rankweil	FEMALE	55.39	2	0.515	N.A.	FULL	N.A.	N.A.	NO
Ga0020	COS2	stream	Rankweil	FEMALE	67.01	2	0.515	N.A.	FULL	N.A.	N.A.	NO
Ga0021	COS2	stream	Rankweil	MALE	64.79	2	0.574	N.A.	FULL	N.A.	N.A.	NO
Ga0048	COS2	stream	Rankweil	MALE	59.32	3	0.535	N.A.	PARTIAL	N.A.	N.A.	NO
Ga0053	COS2	stream	Rankweil	MALE	61.53	2	0.545	N.A.	FULL	N.A.	N.A.	NO
Ga0063	COS2	stream	Rankweil	MALE	60.87	2	0.564	N.A.	FULL	N.A.	N.A.	NO
Ga0064	COS2	stream	Rankweil	MALE	64.00	2	0.550	N.A.	FULL	N.A.	N.A.	NO
Ga0065	COS2	stream	Rankweil	MALE	61.61	2	0.545	N.A.	FULL	N.A.	N.A.	NO
Ga0107	COS2	stream	Rankweil	FEMALE	72.07	2	0.535	N.A.	FULL	N.A.	N.A.	NO
Ga0109	COS2	stream	Rankweil	FEMALE	70.77	3	0.584	N.A.	FULL	N.A.	N.A.	NO
Ga0110	COS2	stream	Rankweil	MALE	59.05	2	0.574	N.A.	FULL	N.A.	N.A.	NO
Ga0112	COS2	stream	Rankweil	FEMALE	72.48	2	0.554	N.A.	FULL	N.A.	N.A.	NO
Ga0113	COS2	stream	Rankweil	MALE	59.20	2	0.550	N.A.	FULL	N.A.	N.A.	NO
Ga0152	COS2	stream	Rankweil	MALE	63.95	2	0.574	N.A.	FULL	N.A.	N.A.	NO
Ga0087	COW	lake	Romanshorn	FEMALE	88.22	3	0.564	N.A.	FULL	N.A.	N.A.	NO
Ga0088	COW	lake	Romanshorn	FEMALE	90.95	3	0.594	N.A.	FULL	N.A.	N.A.	NO
Ga0089	COW	lake	Romanshorn	FEMALE	78.63	3	0.634	N.A.	FULL	N.A.	N.A.	NO
Ga0090	COW	lake	Romanshorn	MALE	85.03	3	0.634	N.A.	FULL	N.A.	N.A.	NO
Ga0091	COW	lake	Romanshorn	MALE	75.76	2	0.515	N.A.	N.A.	N.A.	N.A.	NO
Ga0092	COW	lake	Romanshorn	MALE	76.31	3	0.594	N.A.	N.A.	N.A.	N.A.	NO
Ga0094	COW	lake	Romanshorn	MALE	71.25	3	0.564	N.A.	FULL	N.A.	N.A.	NO
Ga0098	COW	lake	Romanshorn	MALE	58.46	2	0.495	N.A.	N.A.	N.A.	N.A.	NO
Ga0105	COW	lake	Romanshorn	MALE	65.38	2	0.525	N.A.	FULL	N.A.	N.A.	NO
Ga0114	COW	lake	Romanshorn	MALE	87.33	4	0.653	N.A.	PARTIAL	N.A.	N.A.	NO
Ga0145	COW	lake	Romanshorn	FEMALE	75.06	3	0.535	N.A.	LOW	N.A.	N.A.	NO
Ga0146	COW	lake	Romanshorn	FEMALE	78.64	2	0.574	N.A.	FULL	N.A.	N.A.	NO
Ga0157	COW	lake	Romanshorn	MALE	82.80	4	0.545	N.A.	FULL	N.A.	N.A.	NO
Ga0201	COW	lake	Romanshorn	FEMALE	84.18	3	0.604	3.08	FULL	N.A.	N.A.	NO
Ga0259	COW	lake	Romanshorn	MALE	70.57	3	0.535	2.1	FULL	N.A.	N.A.	NO
Ga0286	COW	lake	Romanshorn	MALE	79.62	3	0.614	3.06	PARTIAL	N.A.	N.A.	NO
Ga0293	COW	lake	Romanshorn	FEMALE	75.89	4	0.554	1.93	FULL	N.A.	N.A.	NO
Ga0308	COW	lake	Romanshorn	FEMALE	74.14	3	0.594	1.74	FULL	N.A.	N.A.	NO
Ga0318	COW	lake	Romanshorn	FEMALE	80.07	3	0.574	2.55	FULL	N.A.	N.A.	NO
Ga0319	COW	lake	Romanshorn	FEMALE	77.64	3	0.594	2.03	FULL	N.A.	N.A.	NO
Ga0320	COW	lake	Romanshorn	FEMALE	86.51	3	0.614	2.89	FULL	N.A.	N.A.	NO
Ga0321	COW	lake	Romanshorn	FEMALE	83.28	3	0.574	2.46	FULL	N.A.	N.A.	NO
Ga0322	COW	lake	Romanshorn	MALE	66.19	2	0.594	1.66	FULL	N.A.	N.A.	NO
Ga0323	COW	lake	Romanshorn	MALE	77.52	3	0.564	3	FULL	N.A.	N.A.	NO
Ga1436	COW	lake	Romanshorn	FEMALE	96.8	N.A.	N.A.	N.A.	N.A.	257	0.1228	YES
Ga1437	COW	lake	Romanshorn	FEMALE	78.4	N.A.	N.A.	N.A.	N.A.	193	0.09345	YES
Ga1438	COW	lake	Romanshorn	FEMALE	95.0	N.A.	N.A.	N.A.	N.A.	277	0.1429	YES
Ga1439	COW	lake	Romanshorn	FEMALE	88.4	N.A.	N.A.	N.A.	N.A.	268	0.13645	YES
Ga1440	COW	lake	Romanshorn	FEMALE	89.1	N.A.	N.A.	N.A.	N.A.	282	0.16685	YES
Ga1441	COW	lake	Romanshorn	FEMALE	76.5	N.A.	N.A.	N.A.	N.A.	279	0.1495	YES
Ga1442	COW	lake	Romanshorn	FEMALE	84.0	N.A.	N.A.	N.A.	N.A.	314	0.1505	YES
Ga1443	COW	lake	Romanshorn	FEMALE	90.1	N.A.	N.A.	N.A.	N.A.	264	0.14025	YES
Ga1444	COW	lake	Romanshorn	FEMALE	89.1	N.A.	N.A.	N.A.	N.A.	227	0.1218	YES
Ga1487	COW	lake	Romanshorn	FEMALE	91.9	N.A.	N.A.	N.A.	N.A.	340	0.17245	YES
Ga1488	COW	lake	Romanshorn	FEMALE	84.7	N.A.	N.A.	N.A.	N.A.	182	0.09515	YES
Ga0073	COW	stream	Niederaach	FEMALE	76.22	2	0.545	N.A.	PARTIAL	N.A.	N.A.	NO
Ga0074	COW	stream	Niederaach	MALE	56.00	2	0.455	N.A.	LOW	N.A.	N.A.	NO
Ga0080	COW	stream	Niederaach	FEMALE	71.04	2	0.614	N.A.	PARTIAL	N.A.	N.A.	NO
Ga0082	COW	stream	Niederaach	FEMALE	76.46	2	0.653	N.A.	LOW	N.A.	N.A.	NO
Ga0083	COW	stream	Niederaach	FEMALE	77.26	2	0.594	N.A.	FULL	N.A.	N.A.	NO
Ga0084	COW	stream	Niederaach	FEMALE	73.11	2	0.515	N.A.	FULL	N.A.	N.A.	NO
Ga0120	COW	stream	Niederaach	MALE	58.36	2	0.545	N.A.	PARTIAL	N.A.	N.A.	NO
Ga0122	COW	stream	Niederaach	FEMALE	68.08	2	0.525	N.A.	FULL	N.A.	N.A.	NO
Ga0159	COW	stream	Niederaach	FEMALE	67.59	2	0.574	N.A.	FULL	N.A.	N.A.	NO
Ga0160	COW	stream	Niederaach	FEMALE	69.37	2	0.554	N.A.	LOW	N.A.	N.A.	NO
Ga0228	COW	stream	Niederaach	MALE	64.14	3	0.554	1.78	PARTIAL	N.A.	N.A.	NO
Ga0232	COW	stream	Niederaach	MALE	60.03	2	0.515	1.38	PARTIAL	N.A.	N.A.	NO
Ga0233	COW	stream	Niederaach	MALE	59.86	2	0.535	1.45	PARTIAL	N.A.	N.A.	NO
Ga0234	COW	stream	Niederaach	MALE	58.06	2	0.545	1.21	LOW	N.A.	N.A.	NO
Ga0301	COW	stream	Niederaach	MALE	62.37	2	0.545	1.48	PARTIAL	N.A.	N.A.	NO
Ga0304	COW	stream	Niederaach	FEMALE	63.88	3	0.485	1.11	PARTIAL	N.A.	N.A.	NO
Ga0311	COW	stream	Niederaach	FEMALE	63.89	3	0.545	1.24	PARTIAL	N.A.	N.A.	NO
Ga0312	COW	stream	Niederaach	FEMALE	67.89	2	0.554	1.48	PARTIAL	N.A.	N.A.	NO
Ga0315	COW	stream	Niederaach	FEMALE	60.74	2	0.505	1.09	PARTIAL	N.A.	N.A.	NO
Ga0334	COW	stream	Niederaach	FEMALE	68.15	2	0.515	1.58	LOW	N.A.	N.A.	NO
Ga0336	COW	stream	Niederaach	MALE	55.90	2	0.485	1.03	PARTIAL	N.A.	N.A.	NO
Ga0337	COW	stream	Niederaach	MALE	56.66	3	0.554	1.03	PARTIAL	N.A.	N.A.	NO
Ga0338	COW	stream	Niederaach	FEMALE	71.47	3	0.594	1.7	FULL	N.A.	N.A.	NO
Ga0339	COW	stream	Niederaach	MALE	57.52	3	0.515	1.17	PARTIAL	N.A.	N.A.	NO
Ga1452	COW	stream	Niederaach	FEMALE	59.5	N.A.	N.A.	N.A.	N.A.	101	0.0575	YES
Ga1453	COW	stream	Niederaach	FEMALE	63.0	N.A.	N.A.	N.A.	N.A.	89	0.0477	YES
Ga1454	COW	stream	Niederaach	FEMALE	62.0	N.A.	N.A.	N.A.	N.A.	44	0.0256	YES
Ga1455	COW	stream	Niederaach	FEMALE	63.4	N.A.	N.A.	N.A.	N.A.	104	0.06025	YES
Ga1456	COW	stream	Niederaach	FEMALE	65.0	N.A.	N.A.	N.A.	N.A.	124	0.06195	YES
Ga1499	COW	stream	Niederaach	FEMALE	67.5	N.A.	N.A.	N.A.	N.A.	139	0.05395	YES
Ga1500	COW	stream	Niederaach	FEMALE	76.0	N.A.	N.A.	N.A.	N.A.	122	0.0527	YES
Ga1501	COW	stream	Niederaach	FEMALE	63.8	N.A.	N.A.	N.A.	N.A.	95	0.0417	YES
Ga1502	COW	stream	Niederaach	FEMALE	64.9	N.A.	N.A.	N.A.	N.A.	109	0.05605	YES
Ga1366	RHI	stream	Basel	FEMALE	67.05	2	0.495	1.75	LOW	N.A.	N.A.	NO
Ga1367	RHI	stream	Basel	FEMALE	86.03	2	0.604	2.97	LOW	N.A.	N.A.	NO
Ga1368	RHI	stream	Basel	FEMALE	70.89	2	0.515	1.91	LOW	N.A.	N.A.	NO
Ga1369	RHI	stream	Basel	FEMALE	60.68	2	0.500	1.1	LOW	N.A.	N.A.	NO
Ga1370	RHI	stream	Basel	FEMALE	63.86	2	0.550	1.64	LOW	N.A.	N.A.	NO
Ga1371	RHI	stream	Basel	FEMALE	71.66	2	0.564	1.74	LOW	N.A.	N.A.	NO
Ga1372	RHI	stream	Basel	FEMALE	69.16	2	0.515	2.08	LOW	N.A.	N.A.	NO
Ga1373	RHI	stream	Basel	FEMALE	65.91	2	0.505	1.31	LOW	N.A.	N.A.	NO
Ga1374	RHI	stream	Basel	FEMALE	62.82	2	0.554	1.48	PARTIAL	N.A.	N.A.	NO
Ga1375	RHI	stream	Basel	FEMALE	65.91	2	0.530	1.56	LOW	N.A.	N.A.	NO
Ga1376	RHI	stream	Basel	FEMALE	66.41	2	0.520	1.45	LOW	N.A.	N.A.	NO
Ga1377	RHI	stream	Basel	FEMALE	64.32	3	0.530	1.26	LOW	N.A.	N.A.	NO
Ga1378	RHI	stream	Basel	MALE	62.07	3	0.535	1.35	LOW	N.A.	N.A.	NO
Ga1379	RHI	stream	Basel	MALE	67.84	2	0.545	2.02	LOW	N.A.	N.A.	NO
Ga1380	RHI	stream	Basel	MALE	67.31	2	0.564	1.74	LOW	N.A.	N.A.	NO
Ga1381	RHI	stream	Basel	MALE	63.49	2	0.510	1.54	LOW	N.A.	N.A.	NO
Ga1382	RHI	stream	Basel	MALE	64.17	2	0.525	1.61	LOW	N.A.	N.A.	NO
Ga1383	RHI	stream	Basel	MALE	60.74	2	0.475	1.34	LOW	N.A.	N.A.	NO
Ga1384	RHI	stream	Basel	MALE	66.80	2	0.535	1.89	LOW	N.A.	N.A.	NO
Ga1385	RHI	stream	Basel	MALE	65.84	2	0.485	1.67	LOW	N.A.	N.A.	NO
Ga1386	RHI	stream	Basel	MALE	61.06	2	0.515	1.16	LOW	N.A.	N.A.	NO
Ga1387	RHI	stream	Basel	MALE	69.28	2	0.554	2.05	LOW	N.A.	N.A.	NO
Ga1388	RHI	stream	Basel	MALE	56.35	2	0.480	1.2	LOW	N.A.	N.A.	NO
Ga1389	RHI	stream	Basel	MALE	61.22	2	0.525	1.26	LOW	N.A.	N.A.	NO
Ga1177	DAN	stream	Kirchbierlingen	FEMALE	60.69	3	0.480	1.34	PARTIAL	N.A.	N.A.	NO
Ga1178	DAN	stream	Kirchbierlingen	FEMALE	63.45	3	0.465	1.37	LOW	N.A.	N.A.	NO
Ga1179	DAN	stream	Kirchbierlingen	FEMALE	58.72	4	0.614	3.42	LOW	N.A.	N.A.	NO
Ga1180	DAN	stream	Kirchbierlingen	FEMALE	89.62	2	0.485	2.18	LOW	N.A.	N.A.	NO
Ga1181	DAN	stream	Kirchbierlingen	FEMALE	75.91	2	0.540	2.37	PARTIAL	N.A.	N.A.	NO
Ga1182	DAN	stream	Kirchbierlingen	FEMALE	74.78	3	0.485	1.77	FULL	N.A.	N.A.	NO
Ga1183	DAN	stream	Kirchbierlingen	FEMALE	71.31	3	0.589	1.78	LOW	N.A.	N.A.	NO
Ga1184	DAN	stream	Kirchbierlingen	MALE	74.08	4	0.540	1.22	LOW	N.A.	N.A.	NO
Ga1185	DAN	stream	Kirchbierlingen	MALE	60.60	3	0.490	1.65	LOW	N.A.	N.A.	NO
Ga1186	DAN	stream	Kirchbierlingen	MALE	68.35	2	0.554	1.42	PARTIAL	N.A.	N.A.	NO
Ga1187	DAN	stream	Kirchbierlingen	FEMALE	64.57	4	0.510	1.17	LOW	N.A.	N.A.	NO
Ga1188	DAN	stream	Kirchbierlingen	MALE	63.55	3	0.540	0.9	LOW	N.A.	N.A.	NO
Ga1189	DAN	stream	Kirchbierlingen	MALE	56.02	2	0.535	0.98	PARTIAL	N.A.	N.A.	NO
Ga1190	DAN	stream	Kirchbierlingen	MALE	56.97	2	0.535	2.13	FULL	N.A.	N.A.	NO
Ga1191	DAN	stream	Kirchbierlingen	MALE	71.12	3	0.535	1.32	LOW	N.A.	N.A.	NO
Ga1192	DAN	stream	Kirchbierlingen	FEMALE	65.50	3	0.579	1.65	FULL	N.A.	N.A.	NO
Ga1193	DAN	stream	Kirchbierlingen	FEMALE	65.68	3	0.500	1.44	LOW	N.A.	N.A.	NO
Ga1194	DAN	stream	Kirchbierlingen	FEMALE	66.94	2	0.559	1.59	LOW	N.A.	N.A.	NO
Ga1195	DAN	stream	Kirchbierlingen	FEMALE	69.03	2	0.446	1.25	FULL	N.A.	N.A.	NO
Ga1196	DAN	stream	Kirchbierlingen	MALE	62.07	3	0.520	1.08	PARTIAL	N.A.	N.A.	NO
Ga1197	DAN	stream	Kirchbierlingen	MALE	58.46	2	0.550	1.43	LOW	N.A.	N.A.	NO
Ga1198	DAN	stream	Kirchbierlingen	MALE	68.02	3	0.480	1	PARTIAL	N.A.	N.A.	NO
Ga1199	DAN	stream	Kirchbierlingen	MALE	55.94	2	0.500	1.2	FULL	N.A.	N.A.	NO
Ga1200	DAN	stream	Kirchbierlingen	MALE	59.21	3	0.505	1.05	PARTIAL	N.A.	N.A.	NO
