# Supplementary material for: Repeated Lake-Stream Divergence in Stickleback Life History within a Central European Lake Basin
Source: PLoS One. 2012 Dec 4;7(12):e50620. doi: 10.1371/journal.pone.0050620 (PMC3514289; doi:10.1371/journal.pone.0050620)
Supplement: Table S2 — Primer sequences used to amplify the eight microsatellite markers. (TXT) [file pone.0050620.s002.txt]

Microsatellite	Chromosome	Forward_primer_sequence	Reverse_primer_sequence				
Stn28	3	CAGGAAGGAAGCATGACGC	GTGTCCAGCTCGGTGTCCC				
Stn67	6	CTGGTTTAGTGGTGATGGGC	GATCTTGTTGAGCTGAGTGGG				
Stn99	9	CTAACCTCAAACCACCACCC	TCCTCTGTTAGGCACCAACC				
Stn119	10	CTCTACTGCTTTCCTCCATGC	TGAGCCTTCACAGACCACC				
Stn159	13	TCAGGATGGTCTCCTCTTCG	GAAAGCCTCCGAGAGAATCC				
Stn171	15	TATTGTCCCAGCTGTGCTCG	AATGGTCTGTGGTGATGAGC				
Stn195	18	GCATGTTACTTCCTCCCAGC	TGCCTCTCCTACAACATCCC				
Stn200	17	GTCTCTTCAGGCCAAAGTCG	TATTGATTTATGGCTCCGGG
