# Supplementary material for: Repeated Lake-Stream Divergence in Stickleback Life History within a Central European Lake Basin
Source: PLoS One. 2012 Dec 4;7(12):e50620. doi: 10.1371/journal.pone.0050620 (PMC3514289; doi:10.1371/journal.pone.0050620)
Supplement: Table S3 — Microsatellite allele data for all individuals included in the population genetic analysis. (TXT) [file pone.0050620.s003.txt]

Site_code	Locality	Habitat	Specimen_ID	Stn28_1	Stn28_2	Stn67_1	Stn67_2	Stn99_1	Stn99_2	Stn119_1	Stn119_2	Stn159_1	Stn159_2	Stn171_1	Stn171_2	Stn195_1	Stn195_2	Stn200_1	Stn200_2									
CON	Iznang	lake	Ga1131	127	127	171	173	161	184	203	216	224	228	123	125	178	180	165	165									
CON	Iznang	lake	Ga1132	127	127	167	177	159	159	212	216	224	224	125	125	168	180	155	165									
CON	Iznang	lake	Ga1133	122	122	173	198	159	184	203	203	224	224	116	116	180	180	165	169									
CON	Iznang	lake	Ga1134	127	127	198	198	159	161	216	216	224	224	123	123	178	180	165	178									
CON	Iznang	lake	Ga1135	127	127	171	171	159	161	212	218	177	177	116	125	178	180	155	165									
CON	Iznang	lake	Ga1136	127	127	173	173	159	184	203	218	224	224	116	123	178	180	165	165									
CON	Iznang	lake	Ga1137	127	127	171	173	184	184	218	218	224	224	125	125	180	180	165	165									
CON	Iznang	lake	Ga1138	127	127	179	198	159	184	203	218	177	224	125	129	180	180	155	165									
CON	Iznang	lake	Ga1139	127	127	171	173	159	184	203	218	177	224	116	125	180	180	155	178									
CON	Iznang	lake	Ga1140	129	129	198	198	159	159	216	216	177	224	125	125	168	180	165	165									
CON	Iznang	lake	Ga1141	127	127	173	198	159	159	216	218	177	224	116	129	180	180	155	165									
CON	Iznang	lake	Ga1142	127	127	171	173	159	159	216	218	177	177	116	116	168	168	155	163									
CON	Iznang	lake	Ga1143	127	127	N.A.	N.A.	161	184	218	218	N.A.	N.A.	N.A.	N.A.	N.A.	N.A.	155	165									
CON	Iznang	lake	Ga1144	127	129	N.A.	N.A.	159	159	203	203	N.A.	N.A.	N.A.	N.A.	N.A.	N.A.	155	155									
CON	Iznang	lake	Ga1145	127	127	171	173	159	159	218	218	224	224	116	125	168	180	165	165									
CON	Iznang	lake	Ga1146	127	127	171	173	159	159	203	216	177	177	116	125	180	180	165	178
CON	Iznang	lake	Ga1147	127	127	173	173	159	161	218	218	177	177	116	125	168	180	165	178
CON	Iznang	lake	Ga1148	127	127	167	173	159	184	203	216	177	224	116	125	182	182	178	178
CON	Iznang	lake	Ga1149	127	127	198	198	159	184	203	203	177	177	125	125	180	182	155	165
CON	Iznang	lake	Ga1150	N.A.	N.A.	171	173	159	159	218	218	224	224	116	125	180	180	169	178
CON	Iznang	lake	Ga1151	127	127	N.A.	N.A.	159	159	203	203	N.A.	N.A.	N.A.	N.A.	N.A.	N.A.	165	165
CON	Iznang	lake	Ga1209	127	127	171	173	159	184	203	216	224	224	116	116	168	180	165	169
CON	Bohlingen	stream	Ga1152	116	129	N.A.	N.A.	159	184	203	218	N.A.	N.A.	N.A.	N.A.	N.A.	N.A.	165	165
CON	Bohlingen	stream	Ga1153	N.A.	N.A.	173	173	159	161	203	216	224	224	125	125	168	182	165	165
CON	Bohlingen	stream	Ga1154	127	127	171	177	159	159	203	218	177	224	116	121	180	180	155	165
CON	Bohlingen	stream	Ga1155	127	127	167	167	159	159	218	218	224	224	125	125	168	168	155	155
CON	Bohlingen	stream	Ga1156	N.A.	N.A.	171	177	159	161	210	218	177	177	121	123	182	182	165	165
CON	Bohlingen	stream	Ga1157	N.A.	N.A.	167	171	159	161	203	216	224	224	116	116	168	178	165	165
CON	Bohlingen	stream	Ga1158	127	127	167	171	159	159	216	218	224	224	123	125	178	180	165	165
CON	Bohlingen	stream	Ga1159	127	127	N.A.	N.A.	159	184	203	216	N.A.	N.A.	N.A.	N.A.	N.A.	N.A.	155	165
CON	Bohlingen	stream	Ga1160	116	116	171	173	159	159	203	216	177	224	116	123	178	180	155	165
CON	Bohlingen	stream	Ga1161	127	127	173	173	159	184	216	218	177	224	116	125	178	180	165	178
CON	Bohlingen	stream	Ga1162	127	127	173	198	159	159	203	216	177	224	125	125	168	180	163	165
CON	Bohlingen	stream	Ga1163	127	127	167	173	159	159	203	210	177	179	116	116	168	180	155	165
CON	Bohlingen	stream	Ga1164	127	127	173	173	159	184	203	216	177	224	116	125	180	180	165	178
CON	Bohlingen	stream	Ga1165	116	116	173	173	161	184	203	216	224	224	125	125	168	180	155	165
CON	Bohlingen	stream	Ga1166	129	129	198	198	159	161	203	216	177	228	116	116	168	180	165	169
CON	Bohlingen	stream	Ga1167	N.A.	N.A.	N.A.	N.A.	159	161	216	216	N.A.	N.A.	N.A.	N.A.	N.A.	N.A.	155	155
CON	Bohlingen	stream	Ga1168	127	127	173	173	159	159	210	216	177	224	123	123	178	178	165	178
CON	Bohlingen	stream	Ga1169	N.A.	N.A.	173	173	159	159	216	216	177	224	116	125	178	180	155	155
CON	Bohlingen	stream	Ga1170	127	127	173	198	159	159	216	218	177	224	116	123	168	180	165	165
CON	Bohlingen	stream	Ga1171	127	127	167	171	159	184	203	216	177	177	123	125	168	180	155	165
CON	Bohlingen	stream	Ga1172	127	127	167	171	159	161	203	210	177	224	116	125	180	180	165	165
CON	Bohlingen	stream	Ga1173	127	127	171	173	159	159	216	218	177	224	116	125	180	180	165	178
CON	Bohlingen	stream	Ga1174	127	127	N.A.	N.A.	159	184	216	218	N.A.	N.A.	N.A.	N.A.	N.A.	N.A.	165	169
COE	Unteruhldingen	lake	Ga1098	127	127	173	173	159	159	203	218	177	224	116	125	168	180	165	165
COE	Unteruhldingen	lake	Ga1099	127	127	173	173	159	159	203	210	177	224	116	125	168	180	155	165
COE	Unteruhldingen	lake	Ga1100	127	127	171	173	159	159	203	216	224	224	125	125	178	182	155	165
COE	Unteruhldingen	lake	Ga1101	116	127	171	173	159	161	203	218	224	224	116	123	168	179	165	165
COE	Unteruhldingen	lake	Ga1102	127	127	167	198	161	184	216	218	216	224	116	125	168	178	165	188
COE	Unteruhldingen	lake	Ga1103	127	127	171	177	159	159	212	216	177	224	116	125	180	180	165	165
COE	Unteruhldingen	lake	Ga1104	127	127	167	171	159	159	216	216	224	224	116	125	168	180	165	169
COE	Unteruhldingen	lake	Ga1105	116	127	171	173	159	159	216	216	224	224	116	125	180	180	165	165
COE	Unteruhldingen	lake	Ga1106	127	127	173	173	159	161	203	218	224	224	125	125	168	168	163	178
COE	Unteruhldingen	lake	Ga1107	127	127	173	173	159	159	218	218	177	224	125	125	168	178	165	165
COE	Unteruhldingen	lake	Ga1108	127	127	167	173	159	184	218	218	177	224	125	125	168	180	165	165
COE	Unteruhldingen	lake	Ga1109	127	129	167	173	159	184	203	218	177	224	125	125	180	182	165	165
COE	Unteruhldingen	lake	Ga1110	127	129	167	198	159	159	203	216	177	224	116	125	168	178	165	178
COE	Unteruhldingen	lake	Ga1111	127	127	N.A.	N.A.	159	184	216	216	N.A.	N.A.	N.A.	N.A.	N.A.	N.A.	165	165
COE	Unteruhldingen	lake	Ga1112	127	127	N.A.	N.A.	159	159	216	216	N.A.	N.A.	N.A.	N.A.	N.A.	N.A.	165	165
COE	Unteruhldingen	lake	Ga1113	127	127	173	173	159	159	216	218	177	224	116	125	180	180	155	165
COE	Unteruhldingen	lake	Ga1114	127	127	171	173	159	159	203	218	177	224	116	116	168	180	165	165
COE	Unteruhldingen	lake	Ga1115	127	127	173	173	159	184	216	218	224	224	125	125	168	179	155	165
COE	Unteruhldingen	lake	Ga1116	127	127	171	198	161	184	203	216	224	224	125	125	180	182	165	169
COE	Unteruhldingen	lake	Ga1117	116	127	173	173	159	184	216	216	177	224	116	125	180	180	165	165
COE	Unteruhldingen	lake	Ga1118	127	127	173	177	159	161	216	218	224	224	116	116	180	182	155	165
COE	Unteruhldingen	lake	Ga1119	N.A.	N.A.	171	173	159	161	216	216	177	177	116	125	178	182	165	169
COE	Unteruhldingen	lake	Ga1120	127	127	171	173	159	159	203	218	177	224	123	125	180	180	155	178
COE	Unteruhldingen	lake	Ga1121	129	129	167	173	159	159	216	218	177	224	116	125	178	180	165	165
COE	Unteruhldingen	lake	Ga1122	116	127	171	173	159	159	203	216	177	177	125	125	168	180	155	165
COE	Unteruhldingen	lake	Ga1123	127	127	173	173	159	184	203	218	177	177	116	125	168	182	165	165
COE	Unteruhldingen	lake	Ga1124	127	127	198	198	159	184	216	218	224	224	116	125	168	180	165	165
COE	Unteruhldingen	lake	Ga1125	127	129	167	173	159	159	216	218	224	224	125	125	178	180	155	165
COE	Unteruhldingen	lake	Ga1126	127	127	173	173	159	161	203	216	177	224	116	123	168	180	169	178
COE	Unteruhldingen	lake	Ga1127	127	127	N.A.	N.A.	159	159	216	218	N.A.	N.A.	N.A.	N.A.	N.A.	N.A.	155	165
COE	Unteruhldingen	lake	Ga1128	127	127	173	173	159	159	218	218	224	224	116	125	180	182	165	169
COE	Unteruhldingen	lake	Ga1129	116	127	173	173	159	159	216	218	177	177	125	125	168	180	165	165
COE	Unteruhldingen	lake	Ga1130	116	127	167	173	159	159	216	218	177	177	123	125	180	182	155	178
COE	Grasbeuren	stream	Ga1073	116	116	167	179	159	161	214	218	179	193	125	129	182	182	171	171
COE	Grasbeuren	stream	Ga1074	116	116	173	198	161	161	203	218	177	179	129	129	182	182	173	186
COE	Grasbeuren	stream	Ga1075	N.A.	N.A.	167	179	159	184	203	216	193	224	116	125	182	182	155	165
COE	Grasbeuren	stream	Ga1076	116	116	179	198	161	161	212	218	179	224	125	129	182	182	165	173
COE	Grasbeuren	stream	Ga1077	116	120	179	179	161	161	203	203	193	193	123	129	182	182	173	173
COE	Grasbeuren	stream	Ga1078	116	116	173	179	159	161	203	218	179	192	116	129	182	182	173	173
COE	Grasbeuren	stream	Ga1079	127	127	177	179	159	159	216	216	177	224	116	129	168	168	165	173
COE	Grasbeuren	stream	Ga1080	127	127	173	179	159	161	203	216	193	193	123	125	180	180	165	169
COE	Grasbeuren	stream	Ga1081	116	116	173	173	159	159	203	218	177	224	125	125	168	168	165	173
COE	Grasbeuren	stream	Ga1082	116	120	183	183	161	161	212	212	193	224	125	129	182	182	173	173
COE	Grasbeuren	stream	Ga1083	116	116	167	173	161	161	203	218	177	177	116	125	168	168	155	163
COE	Grasbeuren	stream	Ga1084	116	118	179	183	159	161	203	218	192	192	125	129	178	182	173	173
COE	Grasbeuren	stream	Ga1085	116	116	179	179	159	161	214	218	179	179	125	129	168	168	155	169
COE	M�hlhofen	stream	Ga1086	127	127	179	183	161	161	203	212	177	192	125	125	178	182	173	173
COE	M�hlhofen	stream	Ga1087	127	127	173	198	159	184	203	218	179	179	116	116	168	168	165	165
COE	M�hlhofen	stream	Ga1088	116	116	173	179	159	159	203	218	177	224	129	129	168	168	155	165
COE	M�hlhofen	stream	Ga1089	116	116	173	183	159	159	212	212	192	224	123	125	182	182	155	186
COE	M�hlhofen	stream	Ga1090	N.A.	N.A.	173	179	159	159	214	216	192	224	123	125	168	168	165	165
COE	M�hlhofen	stream	Ga1091	127	127	179	179	159	159	214	218	177	177	125	129	178	178	165	173
COE	M�hlhofen	stream	Ga1092	116	127	173	179	161	161	203	218	192	224	123	125	182	182	155	165
COE	M�hlhofen	stream	Ga1093	127	127	179	179	161	161	203	212	181	224	125	129	168	168	155	155
COE	M�hlhofen	stream	Ga1094	N.A.	N.A.	167	173	159	184	203	218	192	224	125	129	182	182	171	186
COE	M�hlhofen	stream	Ga1095	116	116	167	179	161	161	214	218	177	179	116	129	168	168	171	171
COE	M�hlhofen	stream	Ga1096	N.A.	N.A.	179	179	159	161	212	216	179	224	116	129	178	182	155	165
COE	M�hlhofen	stream	Ga1097	116	116	167	179	161	161	203	218	192	224	125	129	178	182	155	173
COS	Fussach	lake	Ga0001	127	127	171	177	159	159	216	218	177	224	116	125	168	178	165	165
COS	Fussach	lake	Ga0002	127	127	167	171	159	159	203	216	179	211	116	125	178	182	155	163
COS	Fussach	lake	Ga0004	127	127	173	173	159	184	203	218	177	224	116	116	168	180	155	165
COS	Fussach	lake	Ga0018	127	127	167	171	159	159	216	218	177	177	125	125	180	180	165	169
COS	Fussach	lake	Ga0047	127	127	173	173	159	159	216	218	224	224	125	125	168	180	155	165
COS	Fussach	lake	Ga0049	127	127	173	198	161	161	216	216	177	177	125	125	180	180	155	165
COS	Fussach	lake	Ga0050	N.A.	N.A.	198	198	159	159	216	216	177	177	125	125	168	180	165	165
COS	Fussach	lake	Ga0051	N.A.	N.A.	171	198	159	159	216	218	177	217	116	116	168	182	165	169
COS	Fussach	lake	Ga0052	127	127	173	177	159	159	216	216	177	224	116	125	168	180	155	155
COS	Fussach	lake	Ga0054	127	127	173	173	159	159	216	216	177	181	125	125	168	180	155	165
COS	Fussach	lake	Ga0055	127	127	173	198	159	159	216	218	177	224	125	125	180	180	155	169
COS	Fussach	lake	Ga0056	127	127	171	173	159	159	216	216	177	224	116	116	168	180	165	165
COS	Fussach	lake	Ga0057	127	127	173	173	184	184	203	218	177	224	125	125	180	180	165	165
COS	Fussach	lake	Ga0060	127	127	171	173	159	184	203	216	177	224	116	125	168	168	165	165
COS	Fussach	lake	Ga0061	127	127	167	198	159	159	216	216	179	224	116	125	168	178	165	165
COS	Fussach	lake	Ga0116	N.A.	N.A.	173	173	159	184	216	218	177	224	116	125	180	182	155	165
COS	Fussach	lake	Ga0117	127	127	173	198	159	159	203	203	177	224	116	125	180	180	165	169
COS	Fussach	lake	Ga0118	127	127	167	198	159	184	216	218	177	224	125	125	180	180	165	165
COS	Fussach	lake	Ga0124	129	129	171	171	159	159	212	218	224	224	125	125	178	180	165	169
COS	Fussach	lake	Ga0125	127	129	171	173	159	161	203	216	177	224	116	116	168	180	165	165
COS	Fussach	lake	Ga0126	127	127	167	198	159	159	203	218	224	224	125	125	168	168	155	165
COS	Fussach	lake	Ga0127	N.A.	N.A.	171	173	159	159	203	218	177	224	125	125	178	180	155	165
COS	Fussach	lake	Ga0148	127	127	171	198	159	159	203	212	177	224	116	125	168	180	165	165
COS	Fussach	lake	Ga0150	116	127	173	198	159	159	218	218	224	224	116	125	180	180	165	165
COS1	Hohenems	stream	Ga0022	116	116	173	198	159	159	203	212	224	224	116	125	168	168	155	165
COS1	Hohenems	stream	Ga0024	127	127	171	198	159	159	216	218	224	224	116	125	168	180	155	165
COS1	Hohenems	stream	Ga0025	N.A.	N.A.	173	173	159	159	212	218	177	224	116	116	168	180	155	165
COS1	Hohenems	stream	Ga0026	N.A.	N.A.	173	198	159	184	216	216	224	224	116	125	168	180	155	165
COS1	Hohenems	stream	Ga0027	116	116	N.A.	N.A.	159	161	203	216	N.A.	N.A.	N.A.	N.A.	N.A.	N.A.	155	155
COS1	Hohenems	stream	Ga0028	127	127	171	198	159	161	216	218	224	224	116	116	180	182	155	165
COS1	Hohenems	stream	Ga0029	116	116	N.A.	N.A.	159	161	216	216	N.A.	N.A.	N.A.	N.A.	N.A.	N.A.	155	165
COS1	Hohenems	stream	Ga0031	116	127	N.A.	N.A.	159	161	218	218	N.A.	N.A.	N.A.	N.A.	N.A.	N.A.	165	188
COS1	Hohenems	stream	Ga0032	127	127	N.A.	N.A.	159	159	203	218	N.A.	N.A.	N.A.	N.A.	N.A.	N.A.	165	169
COS1	Hohenems	stream	Ga0033	127	127	173	198	159	159	216	216	177	224	125	125	168	180	165	169
COS1	Hohenems	stream	Ga0034	127	127	171	173	159	159	203	216	177	224	125	125	178	180	169	188
COS1	Hohenems	stream	Ga0035	127	127	171	175	159	159	216	216	224	224	116	125	168	180	155	165
COS1	Hohenems	stream	Ga0036	N.A.	N.A.	167	198	159	184	203	203	224	224	116	125	168	180	165	165
COS1	Hohenems	stream	Ga0037	127	127	198	198	159	159	203	216	224	224	125	125	168	168	165	188
COS1	Hohenems	stream	Ga0038	127	127	173	198	159	184	203	216	179	224	116	125	168	168	165	165
COS1	Hohenems	stream	Ga0039	127	127	173	173	159	159	203	216	224	224	125	125	168	180	165	169
COS1	Hohenems	stream	Ga0040	127	127	171	171	159	161	203	218	224	224	125	125	168	180	155	165
COS1	Hohenems	stream	Ga0041	116	127	173	198	159	161	203	216	177	177	116	125	180	180	165	165
COS1	Hohenems	stream	Ga0042	127	127	173	198	159	159	216	216	177	224	116	125	168	178	155	165
COS1	Hohenems	stream	Ga0043	127	127	N.A.	N.A.	159	161	203	218	N.A.	N.A.	N.A.	N.A.	N.A.	N.A.	155	188
COS1	Hohenems	stream	Ga0045	127	127	173	173	159	159	203	216	177	177	116	116	180	180	155	155
COS1	Hohenems	stream	Ga0046	127	127	171	173	159	159	203	216	224	224	116	125	180	180	165	178
COS1	Hohenems	stream	Ga0058	127	127	167	198	159	159	203	218	177	224	125	125	168	180	165	165
COS1	Hohenems	stream	Ga0059	127	127	167	173	159	159	203	203	177	224	125	125	168	168	165	188
COS2	Rankweil	stream	Ga0007	127	127	167	173	159	159	212	216	224	224	116	123	168	180	165	165
COS2	Rankweil	stream	Ga0009	127	127	167	173	159	159	212	212	177	224	116	125	168	168	165	165
COS2	Rankweil	stream	Ga0010	N.A.	N.A.	N.A.	N.A.	159	159	212	216	179	179	116	123	168	180	165	165
COS2	Rankweil	stream	Ga0011	116	116	167	173	159	159	216	216	177	224	116	116	168	180	165	165
COS2	Rankweil	stream	Ga0012	N.A.	N.A.	198	198	159	159	203	216	177	224	125	125	168	168	165	165
COS2	Rankweil	stream	Ga0013	127	127	177	198	159	159	212	216	177	224	116	125	168	180	165	165
COS2	Rankweil	stream	Ga0014	116	116	173	173	159	159	216	216	224	224	116	125	168	180	165	165
COS2	Rankweil	stream	Ga0015	127	127	N.A.	N.A.	159	159	203	216	N.A.	N.A.	N.A.	N.A.	N.A.	N.A.	165	165
COS2	Rankweil	stream	Ga0016	127	127	167	198	159	159	203	218	224	224	116	123	N.A.	N.A.	165	165
COS2	Rankweil	stream	Ga0019	N.A.	N.A.	171	198	159	159	203	216	179	179	116	125	178	180	165	165
COS2	Rankweil	stream	Ga0020	N.A.	N.A.	173	198	159	159	212	218	224	224	116	123	168	168	165	165
COS2	Rankweil	stream	Ga0021	N.A.	N.A.	173	198	159	159	212	216	177	224	125	125	178	180	165	165
COS2	Rankweil	stream	Ga0048	N.A.	N.A.	173	198	159	159	212	216	177	226	123	123	168	168	165	165
COS2	Rankweil	stream	Ga0053	127	127	167	173	159	159	212	216	179	224	123	125	168	180	155	165
COS2	Rankweil	stream	Ga0063	127	127	173	198	159	159	218	218	177	224	116	116	168	180	165	165
COS2	Rankweil	stream	Ga0064	116	116	173	177	159	159	214	214	224	224	116	116	168	180	165	165
COS2	Rankweil	stream	Ga0065	N.A.	N.A.	173	198	159	159	218	218	224	224	123	125	168	180	165	165
COS2	Rankweil	stream	Ga0107	116	127	173	173	159	159	212	212	224	224	116	125	178	178	165	165
COS2	Rankweil	stream	Ga0109	127	127	167	173	159	159	203	212	224	224	116	123	168	168	165	165
COS2	Rankweil	stream	Ga0110	N.A.	N.A.	173	173	N.A.	N.A.	N.A.	N.A.	224	224	116	116	178	180	N.A.	N.A.
COS2	Rankweil	stream	Ga0112	127	127	177	198	159	159	216	218	224	224	125	125	178	180	165	165
COS2	Rankweil	stream	Ga0113	N.A.	N.A.	171	177	159	159	216	216	224	224	116	125	168	178	165	165
COS2	Rankweil	stream	Ga0152	116	116	171	198	159	159	203	216	224	224	116	116	168	168	155	165
COW	Romanshorn	lake	Ga0318	116	116	173	198	159	161	212	218	177	224	116	125	180	180	165	165
COW	Romanshorn	lake	Ga0319	127	127	171	173	159	184	212	216	224	224	125	125	178	180	165	165
COW	Romanshorn	lake	Ga0320	127	127	171	173	159	184	203	216	177	177	125	125	178	180	165	165
COW	Romanshorn	lake	Ga0321	116	127	173	177	159	159	218	218	224	224	116	125	168	182	155	155
COW	Romanshorn	lake	Ga0322	127	127	177	198	159	184	203	212	177	224	125	125	178	182	155	165
COW	Romanshorn	lake	Ga0323	127	127	171	173	159	159	203	216	177	224	125	125	178	180	165	178
COW	Romanshorn	lake	Ga0308	116	116	173	198	159	161	212	218	177	224	116	125	180	180	165	165
COW	Romanshorn	lake	Ga0087	127	140	173	173	159	159	203	203	177	177	116	125	180	180	165	165
COW	Romanshorn	lake	Ga0088	127	129	173	173	159	159	203	203	177	177	116	125	168	178	155	165
COW	Romanshorn	lake	Ga0089	127	127	N.A.	N.A.	161	184	216	218	N.A.	N.A.	N.A.	N.A.	N.A.	N.A.	165	165
COW	Romanshorn	lake	Ga0090	127	127	173	173	159	159	203	216	177	224	116	125	180	180	165	165
COW	Romanshorn	lake	Ga0091	129	129	167	173	159	159	216	216	177	181	125	125	168	180	165	165
COW	Romanshorn	lake	Ga0092	127	127	173	198	159	184	203	216	177	224	116	125	180	182	155	165
COW	Romanshorn	lake	Ga0094	127	127	167	173	159	184	203	203	224	224	125	125	168	180	165	165
COW	Romanshorn	lake	Ga0098	127	127	171	173	159	161	203	216	224	224	116	125	180	180	165	165
COW	Romanshorn	lake	Ga0105	127	127	173	173	159	161	216	216	177	224	125	125	178	180	178	178
COW	Romanshorn	lake	Ga0114	127	127	173	173	159	184	216	218	224	228	116	116	178	178	155	165
COW	Romanshorn	lake	Ga0145	127	127	171	198	159	159	216	218	181	224	116	125	168	182	155	165
COW	Romanshorn	lake	Ga0146	127	127	167	171	159	159	203	218	177	177	125	125	168	180	155	165
COW	Romanshorn	lake	Ga0157	116	127	N.A.	N.A.	159	159	203	218	N.A.	N.A.	N.A.	N.A.	N.A.	N.A.	155	165
COW	Romanshorn	lake	Ga0201	127	127	173	173	159	159	216	216	177	224	116	116	180	180	155	169
COW	Romanshorn	lake	Ga0259	127	127	173	173	159	159	203	203	177	177	116	125	180	180	155	165
COW	Romanshorn	lake	Ga0286	127	127	173	173	159	159	203	216	224	224	116	125	168	178	165	165
COW	Romanshorn	lake	Ga0293	127	127	167	177	161	184	216	218	224	224	116	116	168	182	165	165
COW	Niederaach	stream	Ga0334	127	127	173	198	159	161	212	218	177	177	125	129	180	182	169	169
COW	Niederaach	stream	Ga0336	116	116	198	200	159	159	203	218	177	177	125	125	168	180	155	169
COW	Niederaach	stream	Ga0337	127	127	173	198	159	161	212	218	177	177	125	129	180	182	169	169
COW	Niederaach	stream	Ga0338	116	127	173	173	159	165	203	218	224	228	116	116	168	168	163	169
COW	Niederaach	stream	Ga0339	116	127	173	198	159	159	216	216	177	224	125	125	168	180	165	165
COW	Niederaach	stream	Ga0311	127	127	173	173	159	165	216	216	177	224	125	129	178	180	155	165
COW	Niederaach	stream	Ga0312	116	127	173	173	159	159	203	218	181	224	125	125	168	180	165	169
COW	Niederaach	stream	Ga0314	116	116	173	177	159	159	203	216	181	224	125	125	168	178	155	169
COW	Niederaach	stream	Ga0315	116	127	173	198	159	184	203	203	177	177	116	125	180	182	155	169
COW	Niederaach	stream	Ga0301	127	127	173	177	159	159	203	218	177	177	116	125	168	182	165	169
COW	Niederaach	stream	Ga0304	127	127	173	198	159	165	203	212	177	228	123	125	168	178	165	165
COW	Niederaach	stream	Ga0073	127	127	173	198	159	159	203	216	177	224	116	125	178	180	165	169
COW	Niederaach	stream	Ga0074	127	127	173	198	159	159	203	203	177	177	125	125	168	178	155	165
COW	Niederaach	stream	Ga0080	116	127	173	198	159	159	203	218	179	228	116	125	178	182	155	155
COW	Niederaach	stream	Ga0082	125	127	173	198	159	165	203	216	177	224	123	125	168	168	155	165
COW	Niederaach	stream	Ga0083	127	127	173	173	159	165	203	212	177	177	125	129	168	182	165	169
COW	Niederaach	stream	Ga0084	127	127	173	198	N.A.	N.A.	216	216	177	224	116	125	178	180	163	165
COW	Niederaach	stream	Ga0120	127	127	173	173	159	159	203	203	177	224	116	125	168	178	155	165
COW	Niederaach	stream	Ga0122	127	127	173	198	161	184	203	203	177	224	116	123	180	182	165	169
COW	Niederaach	stream	Ga0159	127	127	173	198	159	159	216	216	224	224	116	116	168	180	165	165
COW	Niederaach	stream	Ga0160	127	127	167	198	159	159	203	216	177	224	116	125	180	180	163	165
COW	Niederaach	stream	Ga0228	116	127	173	177	159	159	203	216	224	224	125	125	168	180	155	165
COW	Niederaach	stream	Ga0232	116	127	173	177	159	161	212	216	181	224	125	125	168	182	155	169
COW	Niederaach	stream	Ga0233	125	125	173	173	159	165	212	216	177	177	125	125	168	180	165	169
COW	Niederaach	stream	Ga0234	127	127	198	198	159	161	216	216	177	177	116	116	180	182	155	155
DAN	Kirchbierlingen	stream	Ga1175	N.A.	N.A.	173	173	159	184	203	212	177	179	116	125	178	180	165	180
DAN	Kirchbierlingen	stream	Ga1176	127	127	173	173	159	165	212	216	177	177	116	125	178	180	155	155
DAN	Kirchbierlingen	stream	Ga1177	116	116	173	198	159	161	216	218	177	224	123	125	178	180	155	178
DAN	Kirchbierlingen	stream	Ga1178	127	127	171	173	159	161	216	216	224	224	116	116	180	180	N.A.	N.A.
DAN	Kirchbierlingen	stream	Ga1179	127	129	173	179	159	184	212	218	177	177	125	125	178	180	155	165
DAN	Kirchbierlingen	stream	Ga1180	116	116	171	173	159	159	212	218	177	177	116	123	178	180	155	165
DAN	Kirchbierlingen	stream	Ga1181	127	127	173	173	159	184	212	218	177	224	116	125	168	180	155	165
DAN	Kirchbierlingen	stream	Ga1182	127	127	173	173	159	161	N.A.	N.A.	177	224	116	125	168	180	155	165
DAN	Kirchbierlingen	stream	Ga1183	N.A.	N.A.	167	173	161	161	216	218	177	224	116	125	178	180	165	165
DAN	Kirchbierlingen	stream	Ga1184	127	127	167	173	159	184	212	218	177	224	116	116	178	180	165	180
DAN	Kirchbierlingen	stream	Ga1185	127	127	173	179	159	159	216	218	177	177	125	125	180	180	165	165
DAN	Kirchbierlingen	stream	Ga1186	127	127	171	173	159	159	203	216	177	177	116	125	180	180	165	165
DAN	Kirchbierlingen	stream	Ga1187	N.A.	N.A.	173	179	159	159	216	218	177	224	116	125	168	180	155	180
DAN	Kirchbierlingen	stream	Ga1188	127	127	173	173	159	159	212	216	177	224	116	116	182	182	155	165
DAN	Kirchbierlingen	stream	Ga1189	N.A.	N.A.	167	173	159	161	203	218	177	177	116	116	180	180	165	180
DAN	Kirchbierlingen	stream	Ga1190	N.A.	N.A.	N.A.	N.A.	161	184	212	218	N.A.	N.A.	N.A.	N.A.	N.A.	N.A.	165	165
DAN	Kirchbierlingen	stream	Ga1191	127	127	167	167	159	161	218	218	177	177	116	125	178	180	165	165
DAN	Kirchbierlingen	stream	Ga1192	127	127	179	198	159	159	218	218	224	224	125	125	180	182	165	165
DAN	Kirchbierlingen	stream	Ga1193	127	127	173	173	159	161	216	216	179	224	116	116	178	180	165	180
DAN	Kirchbierlingen	stream	Ga1194	127	127	173	173	161	161	203	218	177	177	116	125	178	180	165	180
DAN	Kirchbierlingen	stream	Ga1195	127	127	173	177	159	161	216	216	224	224	116	116	180	182	155	165
DAN	Kirchbierlingen	stream	Ga1196	127	127	171	198	161	165	212	216	177	224	125	125	178	182	165	165
DAN	Kirchbierlingen	stream	Ga1197	127	127	171	173	159	159	212	216	177	224	125	125	178	178	165	180
DAN	Kirchbierlingen	stream	Ga1198	127	127	171	173	159	184	203	218	177	224	125	125	180	182	165	165
DAN	Kirchbierlingen	stream	Ga1199	127	127	167	173	159	161	212	218	177	224	116	123	180	182	155	165
DAN	Kirchbierlingen	stream	Ga1200	127	127	173	179	159	184	203	218	177	224	125	125	168	180	165	165
DAN	Kirchbierlingen	stream	Ga1201	N.A.	N.A.	173	173	159	159	216	216	224	224	116	125	178	178	155	165
DAN	Kirchbierlingen	stream	Ga1202	127	127	171	173	159	161	218	218	177	224	123	125	178	180	165	165
DAN	Kirchbierlingen	stream	Ga1203	127	127	179	179	165	184	212	218	177	177	116	116	168	180	155	155
DAN	Kirchbierlingen	stream	Ga1204	127	127	167	167	161	165	216	218	177	177	N.A.	N.A.	168	178	165	165
DAN	Kirchbierlingen	stream	Ga1205	127	127	173	173	161	184	218	218	177	224	125	125	178	180	165	165
DAN	Kirchbierlingen	stream	Ga1206	127	127	167	173	159	159	216	218	177	177	N.A.	N.A.	178	180	155	165
DAN	Kirchbierlingen	stream	Ga1207	116	127	173	198	161	165	212	218	177	177	116	125	178	180	155	165
DAN	Kirchbierlingen	stream	Ga1208	116	116	173	198	159	159	216	218	177	177	123	125	178	180	155	155
RHI	Basel	stream	Ga1366	116	116	179	198	161	161	212	216	181	181	125	125	178	178	165	184
RHI	Basel	stream	Ga1367	116	127	198	198	163	163	203	216	181	224	129	129	168	178	165	188
RHI	Basel	stream	Ga1368	116	127	189	198	161	163	212	212	181	224	125	129	168	178	165	184
RHI	Basel	stream	Ga1369	116	116	179	198	161	161	212	212	181	224	125	125	168	178	184	188
RHI	Basel	stream	Ga1370	116	127	173	198	161	161	203	212	181	224	129	129	168	178	165	184
RHI	Basel	stream	Ga1371	116	127	173	198	161	161	212	216	181	181	125	129	168	178	184	188
RHI	Basel	stream	Ga1372	127	127	179	198	161	163	212	212	181	224	129	129	168	178	165	188
RHI	Basel	stream	Ga1373	116	127	179	198	161	161	203	203	181	181	125	129	168	168	165	184
RHI	Basel	stream	Ga1374	116	127	173	179	161	163	212	216	224	224	125	125	168	178	184	184
RHI	Basel	stream	Ga1375	127	127	173	198	159	161	203	212	181	224	125	129	168	168	N.A.	N.A.
RHI	Basel	stream	Ga1376	116	116	198	198	163	163	203	212	181	181	125	129	168	178	165	184
RHI	Basel	stream	Ga1377	116	116	173	173	163	163	203	216	179	224	125	129	168	178	184	188
RHI	Basel	stream	Ga1378	116	116	173	179	159	161	212	216	181	181	125	125	168	178	184	188
RHI	Basel	stream	Ga1379	127	127	N.A.	N.A.	159	161	203	216	N.A.	N.A.	N.A.	N.A.	N.A.	N.A.	184	184
RHI	Basel	stream	Ga1380	116	116	N.A.	N.A.	159	159	203	216	N.A.	N.A.	N.A.	N.A.	N.A.	N.A.	184	188
RHI	Basel	stream	Ga1381	127	127	N.A.	N.A.	161	163	203	212	N.A.	N.A.	N.A.	N.A.	N.A.	N.A.	165	188
RHI	Basel	stream	Ga1382	116	116	198	198	159	159	203	216	181	181	125	125	168	178	184	188
RHI	Basel	stream	Ga1383	127	127	N.A.	N.A.	161	163	203	212	N.A.	N.A.	N.A.	N.A.	N.A.	N.A.	188	188
RHI	Basel	stream	Ga1384	127	127	175	198	161	161	212	216	179	181	125	129	178	178	184	188
RHI	Basel	stream	Ga1385	127	127	179	198	159	163	212	212	181	224	125	129	168	178	184	188
RHI	Basel	stream	Ga1386	116	127	173	198	161	163	203	212	181	181	125	129	168	178	184	188
RHI	Basel	stream	Ga1387	116	127	173	173	159	161	212	212	181	224	125	125	168	178	184	188
RHI	Basel	stream	Ga1388	116	127	173	198	159	163	203	212	181	181	125	129	178	178	165	188
RHI	Basel	stream	Ga1389	116	127	198	198	159	161	203	212	181	181	129	129	178	178	188	188
